# Supplementary material for: Predictive water virology using regularized regression analyses for projecting virus inactivation efficiency in ozone disinfection
Source: Water Res X. 2021 Feb 12;11:100093. doi: 10.1016/j.wroa.2021.100093 (PMC7903012; doi:10.1016/j.wroa.2021.100093)
Supplement: Multimedia component 1 [file mmc1.zip]

Archive with 1 entries (1 files):
- wroa_100093_CODE_mmc1.ipynb
