# Supplementary material for: Predictive water virology using regularized regression analyses for projecting virus inactivation efficiency in ozone disinfection
Source: Water Res X. 2021 Feb 12;11:100093. doi: 10.1016/j.wroa.2021.100093 (PMC7903012; doi:10.1016/j.wroa.2021.100093)
Supplement: Multimedia component 1 [file mmc1.zip › wroa_100093_CODE_mmc1.ipynb]

# %% [code]
import numpy as np
import matplotlib.pyplot as plt
import pandas as pd
import mglearn
from IPython.display import display
import scipy as sp
import sklearn

# %% [code]
################
####Norovirus#####
################

####Data input####
data = pd.read_csv('noro.csv')
X=data.iloc[:, 1:10].values
Y=data['LR'].values

####Add the interaction and qubic####
from sklearn.preprocessing import PolynomialFeatures
pf = PolynomialFeatures(degree = 1, include_bias=False)
poly = pf.fit_transform(X)

####Train_test_split####
from sklearn.model_selection import train_test_split
X_train, X_test, y_train, y_test = train_test_split(poly, Y, test_size=0.2, random_state=123)
np.savetxt('noro_train_X.csv', X_train, delimiter=',')
np.savetxt('noro_test_X.csv', X_test, delimiter=',')
np.savetxt('noro_train_Y.csv',y_train, delimiter=',')
np.savetxt('noro_test_Y.csv', y_test, delimiter=',')

####Standard Scaler####
from sklearn.preprocessing import StandardScaler
sc = StandardScaler()
scaler = sc.fit(X_train)

####Grid search for Regularized Regressions####
from sklearn.linear_model import RidgeCV
from sklearn.linear_model import LassoCV
from sklearn.linear_model import ElasticNetCV

ridge = RidgeCV(alphas=10 ** np.arange(-2, 2, 0.1), cv=54)
lasso = LassoCV(alphas=10 ** np.arange(-2, 2, 0.1), cv=54, max_iter=10**8, tol=1)
EN = ElasticNetCV(alphas=10 ** np.arange(-2, 2, 0.1), l1_ratio = np.arange(0.1, 1, 0.1), 
                                 cv=54, max_iter=10**8, tol=1)

####Self Grid Search for Bayesian Regularization####
from sklearn import linear_model
from sklearn.model_selection import GridSearchCV

param_grid_br= { 'alpha_1': 10 ** np.arange(-6, 3, 0.5),
                               'alpha_2': 10 ** np.arange(-6, 3, 0.5),
                               'lambda_1': 10 ** np.arange(-6, 3, 0.5),
                               'lambda_2': 10 ** np.arange(-6, 3, 0.5)}
param_grid_ard ={ 'alpha_1': 10 ** np.arange(-6, 3, 0.5),
                               'alpha_2': 10 ** np.arange(-6, 3, 0.5),
                               'lambda_1': 10 ** np.arange(-6, 3, 0.5),
                               'lambda_2': 10 ** np.arange(-6, 3, 0.5)}

br=linear_model.BayesianRidge()
ard= linear_model.ARDRegression()
grid_search_br = GridSearchCV(br, param_grid_br, cv=54)
grid_search_ard = GridSearchCV(ard, param_grid_ard, cv=54)

####Modeling####
lasso.fit(scaler.transform(X_train), y_train)
ridge.fit(scaler.transform(X_train), y_train)
EN.fit(scaler.transform(X_train), y_train)
grid_search_br.fit(scaler.transform(X_train), y_train)
grid_search_ard.fit(scaler.transform(X_train), y_train)

lasso_pred_train = lasso.predict(scaler.transform(X_train))
ridge_pred_train = ridge.predict(scaler.transform(X_train))
EN_pred_train = EN.predict(scaler.transform(X_train))
lasso_pred_test = lasso.predict(scaler.transform(X_test))
ridge_pred_test = ridge.predict(scaler.transform(X_test))
EN_pred_test = EN.predict(scaler.transform(X_test))
br_pred = grid_search_br.predict(scaler.transform(X_test))
ard_pred = grid_search_ard.predict(scaler.transform(X_test))

print("Best params_BR: {}".format(grid_search_br.best_params_))
print("Best params_ARD: {}".format(grid_search_ard.best_params_))

####Re-calculation for Bayesian Regularized Regression####
from sklearn.linear_model import BayesianRidge
from sklearn.linear_model import ARDRegression
from sklearn.metrics import mean_squared_error

BR = BayesianRidge(alpha_1=0.01, alpha_2=  0.01, 
                                        lambda_1=0.01, lambda_2=0.01)
BR.fit(scaler.transform(X_train), y_train)
BR_pred_train, BR_std_train = BR.predict(scaler.transform(X_train),  return_std=True)
BR_pred_test, BR_std_test = BR.predict(scaler.transform(X_test),  return_std=True)

ARD = ARDRegression(alpha_1=0.01, alpha_2=0.01, 
                                        lambda_1=0.01, lambda_2=0.01)
ARD.fit(scaler.transform(X_train), y_train)
ARD_pred_train, ARD_std_train = ARD.predict(scaler.transform(X_train),  return_std=True)
ARD_pred_test, ARD_std_test = ARD.predict(scaler.transform(X_test),  return_std=True)

####Model Information####
#Ridge
print("RidgeCoef: \n{}".format(ridge.coef_))
print("RidgeIntercept: \n{}".format(ridge.intercept_))
print("RidgeLambda: \n{}".format(ridge.alpha_))

#Lasso
print("LassoCoef: \n{}".format(lasso.coef_))
print("LassoIntercept: \n{}".format(lasso.intercept_))
print("LassoLambda: \n{}".format(lasso.alpha_))

#EN
print("ENCoef: \n{}".format(EN.coef_))
print("ENIntercept: \n{}".format(EN.intercept_))
print("ENLambda: \n{}".format(EN.alpha_))
print("ENL1ratio: \n{}".format(EN.l1_ratio_))

#BR
print("BRCoef: \n{}".format(BR.coef_))
print("BRIntercept: \n{}".format(BR.intercept_))
print("BRAlpha: \n{}".format(BR.alpha_))
print("BRLambda: \n{}".format(BR.lambda_))

#ARD
print("ARDCoef: \n{}".format(ARD.coef_))
print("ARDIntercept: \n{}".format(ARD.intercept_))
print("ARDAlpha: \n{}".format(ARD.alpha_))
print("ARDLambda: \n{}".format(ARD.lambda_))

####Score###
ridge_mse_train = mean_squared_error(y_train, ridge_pred_train)
ridge_mse_test = mean_squared_error(y_test, ridge_pred_test)
lasso_mse_train = mean_squared_error(y_train, lasso_pred_train)
lasso_mse_test = mean_squared_error(y_test, lasso_pred_test)
EN_mse_train = mean_squared_error(y_train, EN_pred_train)
EN_mse_test = mean_squared_error(y_test, EN_pred_test)
br_mse_train = mean_squared_error(y_train, BR_pred_train)
br_mse_test = mean_squared_error(y_test, BR_pred_test)
ard_mse_train = mean_squared_error(y_train, ARD_pred_train)
ard_mse_test = mean_squared_error(y_test, ARD_pred_test)

print("R2_Train_ridge: {:.3f}".format(ridge.score(scaler.transform(X_train), y_train)))
print("R2_Test_ridge: {:.3f}".format(ridge.score(scaler.transform(X_test), y_test)))
print("MSE_Train_ridge: {}".format(ridge_mse_train))
print("MSE_Test_ridge: {}".format(ridge_mse_test))

print("R2_Train_lasso: {:.3f}".format(lasso.score(scaler.transform(X_train), y_train)))
print("R2_Test_lasso: {:.3f}".format(lasso.score(scaler.transform(X_test), y_test)))
print("MSE_Train_lasso: {}".format(lasso_mse_train))
print("MSE_Test_lasso: {}".format(lasso_mse_test))

print("R2_Train_EN: {:.3f}".format(EN.score(scaler.transform(X_train), y_train)))
print("R2_Test_EN: {:.3f}".format(EN.score(scaler.transform(X_test), y_test)))
print("MSE_Train_EN: {}".format(EN_mse_train))
print("MSE_Test_EN: {}".format(EN_mse_test))

print("R2_Train_BR: {:.3f}".format(BR.score(scaler.transform(X_train), y_train)))
print("R2_Test_BR: {:.3f}".format(BR.score(scaler.transform(X_test), y_test)))
print("MSE_Train_BR: {}".format(br_mse_train))
print("MSE_Test_BR: {}".format(br_mse_test))

print("R2_Train_ARD: {:.3f}".format(ARD.score(scaler.transform(X_train), y_train)))
print("R2_Test_ARD: {:.3f}".format(ARD.score(scaler.transform(X_test), y_test)))
print("MSE_Train_ARD: {}".format(ard_mse_train))
print("MSE_Test_ARD: {}".format(ard_mse_test))

label = pf.get_feature_names(data.columns[1:])
labels = pd.Series(label)

coef_lasso = pd.Series(lasso.coef_)
coef_ridge = pd.Series(ridge.coef_)
coef_EN = pd.Series(EN.coef_)
coef_BR = pd.Series(BR.coef_)
coef_ARD = pd.Series(ARD.coef_)

inter_lasso = pd.Series(lasso.intercept_)
inter_ridge = pd.Series(ridge.intercept_)
inter_EN = pd.Series(EN.intercept_)
inter_BR = pd.Series(BR.intercept_)
inter_ARD = pd.Series(ARD.intercept_)

Lcoef = pd.concat([labels, coef_ridge, coef_lasso, coef_EN, coef_BR, coef_ARD,
                   inter_ridge, inter_lasso,  inter_EN, inter_BR, inter_ARD], axis = 1)
Lcoef.to_csv("NoroCoef_linear_LooSprit.csv")

####Extract predicted value####
obstest = pd.Series(y_test)
prerid = pd.Series(ridge_pred_test)
prelas = pd.Series(lasso_pred_test)
preEN = pd.Series(EN_pred_test)
preBR = pd.Series(BR_pred_test)
preBR_std = pd.Series(BR_std_test)
preARD = pd.Series(ARD_pred_test)
preARD_std = pd.Series(ARD_std_test)
prelist_test = pd.concat([obstest, prerid, prelas, preEN, 
                    preBR, preBR_std,
                    preARD, preARD_std], axis=1)
prelist_test.to_csv("NoroPred_linear_LooSprit_test.csv")

obstest = pd.Series(y_train)
prerid = pd.Series(ridge_pred_train)
prelas = pd.Series(lasso_pred_train)
preEN = pd.Series(EN_pred_train)
preBR = pd.Series(BR_pred_train)
preBR_std = pd.Series(BR_std_train)
preARD = pd.Series(ARD_pred_train)
preARD_std = pd.Series(ARD_std_train)
prelist_train = pd.concat([obstest, prerid, prelas, preEN, 
                    preBR, preBR_std,
                    preARD, preARD_std], axis=1)
prelist_train.to_csv("NoroPred_linear_LooSprit_train.csv")

# %% [code]
################
####Rotavirus#####
################

####Data input####
data = pd.read_csv('rota.csv')
X=data.iloc[:, 1:9].values
Y=data['LR'].values

####Add the interaction and qubic####
from sklearn.preprocessing import PolynomialFeatures
pf = PolynomialFeatures(degree = 2, include_bias=False, interaction_only=True)
poly = pf.fit_transform(X)

####Separation of Test and Training Data####
from sklearn.model_selection import train_test_split
X_train, X_test, y_train, y_test = train_test_split(poly, Y, test_size=0.2, random_state=123)
np.savetxt('rota_train_X.csv', X_train, delimiter=',')
np.savetxt('rota_test_X.csv', X_test, delimiter=',')
np.savetxt('rota_train_Y.csv',y_train, delimiter=',')
np.savetxt('rota_test_Y.csv', y_test, delimiter=',')

####Standard Scaler####
from sklearn.preprocessing import StandardScaler
sc = StandardScaler()
scaler = sc.fit(X_train)

####Grid search for Regularized Regressions####
from sklearn.linear_model import RidgeCV
from sklearn.linear_model import LassoCV
from sklearn.linear_model import ElasticNetCV

ridge = RidgeCV(alphas=10 ** np.arange(-3, 2, 0.1), cv=51)
lasso = LassoCV(alphas=10 ** np.arange(-2, 2, 0.1), cv=51, max_iter=10**8, tol=1)
EN = ElasticNetCV(alphas=10 ** np.arange(-2, 2, 0.1), l1_ratio = np.arange(0.1, 1, 0.1), 
                                 cv=51, max_iter=10**8, tol=1)

####Self Grid Search for Bayesian Regularization####
from sklearn import linear_model
from sklearn.model_selection import GridSearchCV

param_grid_br= { 'alpha_1': 10 ** np.arange(-6, 3, 0.5),
                               'alpha_2': 10 ** np.arange(-6, 3, 0.5),
                               'lambda_1': 10 ** np.arange(-6, 3, 0.5),
                               'lambda_2': 10 ** np.arange(-6, 3, 0.5)}
param_grid_ard ={ 'alpha_1': 10 ** np.arange(-6, 3, 0.5),
                               'alpha_2': 10 ** np.arange(-6, 3, 0.5),
                               'lambda_1': 10 ** np.arange(-6, 3, 0.5),
                               'lambda_2': 10 ** np.arange(-6, 3, 0.5)}

br=linear_model.BayesianRidge()
ard= linear_model.ARDRegression()
grid_search_br = GridSearchCV(br, param_grid_br, cv=51)
grid_search_ard = GridSearchCV(ard, param_grid_ard, cv=51)

####Modeling####
lasso.fit(scaler.transform(X_train), y_train)
ridge.fit(scaler.transform(X_train), y_train)
EN.fit(scaler.transform(X_train), y_train)
grid_search_br.fit(scaler.transform(X_train), y_train)
grid_search_ard.fit(scaler.transform(X_train), y_train)

lasso_pred_train = lasso.predict(scaler.transform(X_train))
ridge_pred_train = ridge.predict(scaler.transform(X_train))
EN_pred_train = EN.predict(scaler.transform(X_train))
lasso_pred_test = lasso.predict(scaler.transform(X_test))
ridge_pred_test = ridge.predict(scaler.transform(X_test))
EN_pred_test = EN.predict(scaler.transform(X_test))
br_pred = grid_search_br.predict(scaler.transform(X_test))
ard_pred = grid_search_ard.predict(scaler.transform(X_test))

print("Best params_BR: {}".format(grid_search_br.best_params_))
print("Best params_ARD: {}".format(grid_search_ard.best_params_))

####Re-calculation for Bayesian Regularized Regression####
from sklearn.linear_model import BayesianRidge
from sklearn.linear_model import ARDRegression
from sklearn.metrics import mean_squared_error

BR = BayesianRidge(alpha_1=10**(-6), alpha_2=  10**(-6), 
                                        lambda_1=10**(-6), lambda_2=10**(-6))
BR.fit(scaler.transform(X_train), y_train)
BR_pred_train, BR_std_train = BR.predict(scaler.transform(X_train),  return_std=True)
BR_pred_test, BR_std_test = BR.predict(scaler.transform(X_test),  return_std=True)

ARD = ARDRegression(alpha_1=10**(-6), alpha_2=10**(-6), 
                                        lambda_1=10**(-8), lambda_2=10**(-8))
ARD.fit(scaler.transform(X_train), y_train)
ARD_pred_train, ARD_std_train = ARD.predict(scaler.transform(X_train),  return_std=True)
ARD_pred_test, ARD_std_test = ARD.predict(scaler.transform(X_test),  return_std=True)

####Model Information####
#Ridge
print("RidgeCoef: \n{}".format(ridge.coef_))
print("RidgeIntercept: \n{}".format(ridge.intercept_))
print("RidgeLambda: \n{}".format(ridge.alpha_))

#Lasso
print("LassoCoef: \n{}".format(lasso.coef_))
print("LassoIntercept: \n{}".format(lasso.intercept_))
print("LassoLambda: \n{}".format(lasso.alpha_))

#EN
print("ENCoef: \n{}".format(EN.coef_))
print("ENIntercept: \n{}".format(EN.intercept_))
print("ENLambda: \n{}".format(EN.alpha_))
print("ENL1ratio: \n{}".format(EN.l1_ratio_))

#BR
print("BRCoef: \n{}".format(BR.coef_))
print("BRIntercept: \n{}".format(BR.intercept_))
print("BRAlpha: \n{}".format(BR.alpha_))
print("BRLambda: \n{}".format(BR.lambda_))

#ARD
print("ARDCoef: \n{}".format(ARD.coef_))
print("ARDIntercept: \n{}".format(ARD.intercept_))
print("ARDAlpha: \n{}".format(ARD.alpha_))
print("ARDLambda: \n{}".format(ARD.lambda_))

####Score###
ridge_mse_train = mean_squared_error(y_train, ridge_pred_train)
ridge_mse_test = mean_squared_error(y_test, ridge_pred_test)
lasso_mse_train = mean_squared_error(y_train, lasso_pred_train)
lasso_mse_test = mean_squared_error(y_test, lasso_pred_test)
EN_mse_train = mean_squared_error(y_train, EN_pred_train)
EN_mse_test = mean_squared_error(y_test, EN_pred_test)
br_mse_train = mean_squared_error(y_train, BR_pred_train)
br_mse_test = mean_squared_error(y_test, BR_pred_test)
ard_mse_train = mean_squared_error(y_train, ARD_pred_train)
ard_mse_test = mean_squared_error(y_test, ARD_pred_test)

print("R2_Train_ridge: {:.3f}".format(ridge.score(scaler.transform(X_train), y_train)))
print("R2_Test_ridge: {:.3f}".format(ridge.score(scaler.transform(X_test), y_test)))
print("MSE_Train_ridge: {}".format(ridge_mse_train))
print("MSE_Test_ridge: {}".format(ridge_mse_test))

print("R2_Train_lasso: {:.3f}".format(lasso.score(scaler.transform(X_train), y_train)))
print("R2_Test_lasso: {:.3f}".format(lasso.score(scaler.transform(X_test), y_test)))
print("MSE_Train_lasso: {}".format(lasso_mse_train))
print("MSE_Test_lasso: {}".format(lasso_mse_test))

print("R2_Train_EN: {:.3f}".format(EN.score(scaler.transform(X_train), y_train)))
print("R2_Test_EN: {:.3f}".format(EN.score(scaler.transform(X_test), y_test)))
print("MSE_Train_EN: {}".format(EN_mse_train))
print("MSE_Test_EN: {}".format(EN_mse_test))

print("R2_Train_BR: {:.3f}".format(BR.score(scaler.transform(X_train), y_train)))
print("R2_Test_BR: {:.3f}".format(BR.score(scaler.transform(X_test), y_test)))
print("MSE_Train_BR: {}".format(br_mse_train))
print("MSE_Test_BR: {}".format(br_mse_test))

print("R2_Train_ARD: {:.3f}".format(ARD.score(scaler.transform(X_train), y_train)))
print("R2_Test_ARD: {:.3f}".format(ARD.score(scaler.transform(X_test), y_test)))
print("MSE_Train_ARD: {}".format(ard_mse_train))
print("MSE_Test_ARD: {}".format(ard_mse_test))

abel = pf.get_feature_names(data.columns[1:])
labels = pd.Series(label)

coef_lasso = pd.Series(lasso.coef_)
coef_ridge = pd.Series(ridge.coef_)
coef_EN = pd.Series(EN.coef_)
coef_BR = pd.Series(BR.coef_)
coef_ARD = pd.Series(ARD.coef_)

inter_lasso = pd.Series(lasso.intercept_)
inter_ridge = pd.Series(ridge.intercept_)
inter_EN = pd.Series(EN.intercept_)
inter_BR = pd.Series(BR.intercept_)
inter_ARD = pd.Series(ARD.intercept_)

Lcoef = pd.concat([labels, coef_ridge, coef_lasso, coef_EN, coef_BR, coef_ARD,
                   inter_ridge, inter_lasso,  inter_EN, inter_BR, inter_ARD], axis = 1)
Lcoef.to_csv("RotaCoef_Inter_LooSprit.csv")

####Extract Predict####
obstest = pd.Series(y_test)
prerid = pd.Series(ridge_pred_test)
prelas = pd.Series(lasso_pred_test)
preEN = pd.Series(EN_pred_test)
preBR = pd.Series(BR_pred_test)
preBR_std = pd.Series(BR_std_test)
preARD = pd.Series(ARD_pred_test)
preARD_std = pd.Series(ARD_std_test)
prelist_test = pd.concat([obstest, prerid, prelas, preEN, 
                    preBR, preBR_std,
                    preARD, preARD_std], axis=1)
prelist_test.to_csv("RotaPred_Inter_LooSprit_test.csv")

obstest = pd.Series(y_train)
prerid = pd.Series(ridge_pred_train)
prelas = pd.Series(lasso_pred_train)
preEN = pd.Series(EN_pred_train)
preBR = pd.Series(BR_pred_train)
preBR_std = pd.Series(BR_std_train)
preARD = pd.Series(ARD_pred_train)
preARD_std = pd.Series(ARD_std_train)
prelist_train = pd.concat([obstest, prerid, prelas, preEN, 
                    preBR, preBR_std,
                    preARD, preARD_std], axis=1)
prelist_train.to_csv("RotaPred_Inter_LooSprit_train.csv")


# %% [code]
################
####Poliovirus#####
################

####Data input####
data = pd.read_csv('polio.csv')
X=data.iloc[:, 1:9].values
Y=data['LR'].values

####Add the interaction and qubic####
from sklearn.preprocessing import PolynomialFeatures
pf = PolynomialFeatures(degree = 2, include_bias=False, interaction_only=True)
poly = pf.fit_transform(X)

####Separation of Test and Training Data####
from sklearn.model_selection import train_test_split
X_train, X_test, y_train, y_test = train_test_split(poly, Y, test_size=0.2, random_state=123)
np.savetxt('polio_train_X.csv', X_train, delimiter=',')
np.savetxt('polio_test_X.csv', X_test, delimiter=',')
np.savetxt('polio_train_Y.csv',y_train, delimiter=',')
np.savetxt('polio_test_Y.csv', y_test, delimiter=',')

####Standard Scaler####
from sklearn.preprocessing import StandardScaler
sc = StandardScaler()
scaler = sc.fit(X_train)

####Grid search for Regularized Regressions####
from sklearn.linear_model import RidgeCV
from sklearn.linear_model import LassoCV
from sklearn.linear_model import ElasticNetCV

ridge = RidgeCV(alphas=10 ** np.arange(-2, 2, 0.2), cv=140)
lasso = LassoCV(alphas=10 ** np.arange(-2, 2, 0.2), cv=140, max_iter=10**8, tol=1)
EN = ElasticNetCV(alphas=10 ** np.arange(-2, 2, 0.2), l1_ratio = np.arange(0.1, 1, 0.1), 
                                 cv=140, max_iter=10**8, tol=1)

####Self Grid Search for Bayesian Regularization####
from sklearn import linear_model
from sklearn.model_selection import GridSearchCV

param_grid_br= { 'alpha_1': 10 ** np.arange(-6, 3, 0.5),
                               'alpha_2': 10 ** np.arange(-6, 3, 0.5),
                               'lambda_1': 10 ** np.arange(-6, 3, 0.5),
                               'lambda_2': 10 ** np.arange(-6, 3, 0.5)}
param_grid_ard ={ 'alpha_1': 10 ** np.arange(-6, 3, 0.5),
                               'alpha_2': 10 ** np.arange(-6, 3, 0.5),
                               'lambda_1': 10 ** np.arange(-6, 3, 0.5),
                               'lambda_2': 10 ** np.arange(-6, 3, 0.5)}

br=linear_model.BayesianRidge()
ard= linear_model.ARDRegression()
grid_search_br = GridSearchCV(br, param_grid_br, cv=140)
grid_search_ard = GridSearchCV(ard, param_grid_ard, cv=140)

####Modeling####

lasso.fit(scaler.transform(X_train), y_train)
ridge.fit(scaler.transform(X_train), y_train)
EN.fit(scaler.transform(X_train), y_train)
grid_search_br.fit(scaler.transform(X_train), y_train)
grid_search_ard.fit(scaler.transform(X_train), y_train)

lasso_pred_train = lasso.predict(scaler.transform(X_train))
ridge_pred_train = ridge.predict(scaler.transform(X_train))
EN_pred_train = EN.predict(scaler.transform(X_train))
lasso_pred_test = lasso.predict(scaler.transform(X_test))
ridge_pred_test = ridge.predict(scaler.transform(X_test))
EN_pred_test = EN.predict(scaler.transform(X_test))
br_pred = grid_search_br.predict(scaler.transform(X_test))
ard_pred = grid_search_ard.predict(scaler.transform(X_test))

####Best model parameters####
print("Best params_BR: {}".format(grid_search_br.best_params_))
print("Best params_ARD: {}".format(grid_search_ard.best_params_))

####Re-calculation for Bayesian Regularized Regression####
from sklearn.linear_model import BayesianRidge
from sklearn.linear_model import ARDRegression
from sklearn.metrics import mean_squared_error

BR = BayesianRidge(alpha_1=10**(-6), alpha_2=  10**(-6), 
                                        lambda_1=10**(-6), lambda_2=10**(-6))
BR.fit(scaler.transform(X_train), y_train)
BR_pred_train, BR_std_train = BR.predict(scaler.transform(X_train),  return_std=True)
BR_pred_test, BR_std_test = BR.predict(scaler.transform(X_test),  return_std=True)

ARD = ARDRegression(alpha_1=10**(-6), alpha_2=10**(-6), 
                                        lambda_1=10**(-8), lambda_2=10**(-8))
ARD.fit(scaler.transform(X_train), y_train)
ARD_pred_train, ARD_std_train = ARD.predict(scaler.transform(X_train),  return_std=True)
ARD_pred_test, ARD_std_test = ARD.predict(scaler.transform(X_test),  return_std=True)

####Model Information####
#Ridge
print("RidgeCoef: \n{}".format(ridge.coef_))
print("RidgeIntercept: \n{}".format(ridge.intercept_))
print("RidgeLambda: \n{}".format(ridge.alpha_))

#Lasso
print("LassoCoef: \n{}".format(lasso.coef_))
print("LassoIntercept: \n{}".format(lasso.intercept_))
print("LassoLambda: \n{}".format(lasso.alpha_))

#EN
print("ENCoef: \n{}".format(EN.coef_))
print("ENIntercept: \n{}".format(EN.intercept_))
print("ENLambda: \n{}".format(EN.alpha_))
print("ENL1ratio: \n{}".format(EN.l1_ratio_))

#BR
print("BRCoef: \n{}".format(BR.coef_))
print("BRIntercept: \n{}".format(BR.intercept_))
print("BRAlpha: \n{}".format(BR.alpha_))
print("BRLambda: \n{}".format(BR.lambda_))

#ARD
print("ARDCoef: \n{}".format(ARD.coef_))
print("ARDIntercept: \n{}".format(ARD.intercept_))
print("ARDAlpha: \n{}".format(ARD.alpha_))
print("ARDLambda: \n{}".format(ARD.lambda_))

####Score###
ridge_mse_train = mean_squared_error(y_train, ridge_pred_train)
ridge_mse_test = mean_squared_error(y_test, ridge_pred_test)
lasso_mse_train = mean_squared_error(y_train, lasso_pred_train)
lasso_mse_test = mean_squared_error(y_test, lasso_pred_test)
EN_mse_train = mean_squared_error(y_train, EN_pred_train)
EN_mse_test = mean_squared_error(y_test, EN_pred_test)
br_mse_train = mean_squared_error(y_train, BR_pred_train)
br_mse_test = mean_squared_error(y_test, BR_pred_test)
ard_mse_train = mean_squared_error(y_train, ARD_pred_train)
ard_mse_test = mean_squared_error(y_test, ARD_pred_test)

print("R2_Train_ridge: {:.3f}".format(ridge.score(scaler.transform(X_train), y_train)))
print("R2_Test_ridge: {:.3f}".format(ridge.score(scaler.transform(X_test), y_test)))
print("MSE_Train_ridge: {}".format(ridge_mse_train))
print("MSE_Test_ridge: {}".format(ridge_mse_test))

print("R2_Train_lasso: {:.3f}".format(lasso.score(scaler.transform(X_train), y_train)))
print("R2_Test_lasso: {:.3f}".format(lasso.score(scaler.transform(X_test), y_test)))
print("MSE_Train_lasso: {}".format(lasso_mse_train))
print("MSE_Test_lasso: {}".format(lasso_mse_test))

print("R2_Train_EN: {:.3f}".format(EN.score(scaler.transform(X_train), y_train)))
print("R2_Test_EN: {:.3f}".format(EN.score(scaler.transform(X_test), y_test)))
print("MSE_Train_EN: {}".format(EN_mse_train))
print("MSE_Test_EN: {}".format(EN_mse_test))

print("R2_Train_BR: {:.3f}".format(BR.score(scaler.transform(X_train), y_train)))
print("R2_Test_BR: {:.3f}".format(BR.score(scaler.transform(X_test), y_test)))
print("MSE_Train_BR: {}".format(br_mse_train))
print("MSE_Test_BR: {}".format(br_mse_test))

print("R2_Train_ARD: {:.3f}".format(ARD.score(scaler.transform(X_train), y_train)))
print("R2_Test_ARD: {:.3f}".format(ARD.score(scaler.transform(X_test), y_test)))
print("MSE_Train_ARD: {}".format(ard_mse_train))
print("MSE_Test_ARD: {}".format(ard_mse_test))

label = pf.get_feature_names(data.columns[1:])
labels = pd.Series(label)

coef_lasso = pd.Series(lasso.coef_)
coef_ridge = pd.Series(ridge.coef_)
coef_EN = pd.Series(EN.coef_)
coef_BR = pd.Series(BR.coef_)
coef_ARD = pd.Series(ARD.coef_)

inter_lasso = pd.Series(lasso.intercept_)
inter_ridge = pd.Series(ridge.intercept_)
inter_EN = pd.Series(EN.intercept_)
inter_BR = pd.Series(BR.intercept_)
inter_ARD = pd.Series(ARD.intercept_)

Lcoef = pd.concat([labels, coef_ridge, coef_lasso, coef_EN, coef_BR, coef_ARD,
                   inter_ridge, inter_lasso,  inter_EN, inter_BR, inter_ARD], axis = 1)
Lcoef.to_csv("PolioCoef_Inter_LooSprit.csv")

####Extract Prediction####
obstest = pd.Series(y_test)
prerid = pd.Series(ridge_pred_test)
prelas = pd.Series(lasso_pred_test)
preEN = pd.Series(EN_pred_test)
preBR = pd.Series(BR_pred_test)
preBR_std = pd.Series(BR_std_test)
preARD = pd.Series(ARD_pred_test)
preARD_std = pd.Series(ARD_std_test)
prelist_test = pd.concat([obstest, prerid, prelas, preEN, 
                    preBR, preBR_std,
                    preARD, preARD_std], axis=1)
prelist_test.to_csv("PolioPred_Inter_LooSprit_test.csv")

obstest = pd.Series(y_train)
prerid = pd.Series(ridge_pred_train)
prelas = pd.Series(lasso_pred_train)
preEN = pd.Series(EN_pred_train)
preBR = pd.Series(BR_pred_train)
preBR_std = pd.Series(BR_std_train)
preARD = pd.Series(ARD_pred_train)
preARD_std = pd.Series(ARD_std_train)
prelist_train = pd.concat([obstest, prerid, prelas, preEN, 
                    preBR, preBR_std,
                    preARD, preARD_std], axis=1)
prelist_train.to_csv("PolioPred_Inter_LooSprit_train.csv")

# %% [code]
####################
####Coxsackievirus#####
####################

####Data input####
data = pd.read_csv('cox.csv')
X=data.iloc[:, 1:8].values
Y=data['LR'].values

####Train_test_split####
####Add the interaction and qubic####
from sklearn.preprocessing import PolynomialFeatures
pf = PolynomialFeatures(degree = 2, include_bias=False)
poly = pf.fit_transform(X)

####Separation of Test and Training Data####
from sklearn.model_selection import train_test_split
X_train, X_test, y_train, y_test = train_test_split(poly, Y, test_size=0.2, random_state=123)
np.savetxt('cox_train_X.csv', X_train, delimiter=',')
np.savetxt('cox_test_X.csv', X_test, delimiter=',')
np.savetxt('cox_train_Y.csv',y_train, delimiter=',')
np.savetxt('cox_test_Y.csv', y_test, delimiter=',')

####Standard Scaler####
from sklearn.preprocessing import StandardScaler
sc = StandardScaler()
scaler = sc.fit(X_train)

####Grid search for Regularized Regressions####
from sklearn.linear_model import RidgeCV
from sklearn.linear_model import LassoCV
from sklearn.linear_model import ElasticNetCV

ridge = RidgeCV(alphas=10 ** np.arange(-2, 2, 0.2), cv=80)
lasso = LassoCV(alphas=10 ** np.arange(-2, 2, 0.2), cv=80, max_iter=10**8, tol=1)
EN = ElasticNetCV(alphas=10 ** np.arange(-2, 2, 0.2), l1_ratio = np.arange(0.1, 1, 0.1), 
                                 cv=80, max_iter=10**8, tol=1)

####Self Grid Search for Bayesian Regularization####
from sklearn import linear_model
from sklearn.model_selection import GridSearchCV

param_grid_br= { 'alpha_1': 10 ** np.arange(-6, 3, 0.5),
                               'alpha_2': 10 ** np.arange(-6, 3, 0.5),
                               'lambda_1': 10 ** np.arange(-6, 3, 0.5),
                               'lambda_2': 10 ** np.arange(-6, 3, 0.5)}
param_grid_ard ={ 'alpha_1': 10 ** np.arange(-6, 3, 0.5),
                               'alpha_2': 10 ** np.arange(-6, 3, 0.5),
                               'lambda_1': 10 ** np.arange(-6, 3, 0.5),
                               'lambda_2': 10 ** np.arange(-6, 3, 0.5)}

br=linear_model.BayesianRidge()
ard= linear_model.ARDRegression()
grid_search_br = GridSearchCV(br, param_grid_br, cv=80)
grid_search_ard = GridSearchCV(ard, param_grid_ard, cv=80)

####Modeling####
lasso.fit(scaler.transform(X_train), y_train)
ridge.fit(scaler.transform(X_train), y_train)
EN.fit(scaler.transform(X_train), y_train)
grid_search_br.fit(scaler.transform(X_train), y_train)
grid_search_ard.fit(scaler.transform(X_train), y_train)

lasso_pred_train = lasso.predict(scaler.transform(X_train))
ridge_pred_train = ridge.predict(scaler.transform(X_train))
EN_pred_train = EN.predict(scaler.transform(X_train))
lasso_pred_test = lasso.predict(scaler.transform(X_test))
ridge_pred_test = ridge.predict(scaler.transform(X_test))
EN_pred_test = EN.predict(scaler.transform(X_test))
br_pred = grid_search_br.predict(scaler.transform(X_test))
ard_pred = grid_search_ard.predict(scaler.transform(X_test))

####Best model parameters####
print("Best params_BR: {}".format(grid_search_br.best_params_))
print("Best params_ARD: {}".format(grid_search_ard.best_params_))

####Re-calculation for Bayesian Regularized Regression####
from sklearn.linear_model import BayesianRidge
from sklearn.linear_model import ARDRegression
from sklearn.metrics import mean_squared_error

BR = BayesianRidge(alpha_1=10**(-6), alpha_2=  10**(-6), 
                                        lambda_1=10**(-6), lambda_2=10**(-6))
BR.fit(scaler.transform(X_train), y_train)
BR_pred_train, BR_std_train = BR.predict(scaler.transform(X_train),  return_std=True)
BR_pred_test, BR_std_test = BR.predict(scaler.transform(X_test),  return_std=True)

ARD = ARDRegression(alpha_1=10**(-6), alpha_2=10**(-6), 
                                        lambda_1=10**(-8), lambda_2=10**(-8))
ARD.fit(scaler.transform(X_train), y_train)
ARD_pred_train, ARD_std_train = ARD.predict(scaler.transform(X_train),  return_std=True)
ARD_pred_test, ARD_std_test = ARD.predict(scaler.transform(X_test),  return_std=True)

####Model Information####
#Ridge
print("RidgeCoef: \n{}".format(ridge.coef_))
print("RidgeIntercept: \n{}".format(ridge.intercept_))
print("RidgeLambda: \n{}".format(ridge.alpha_))

#Lasso
print("LassoCoef: \n{}".format(lasso.coef_))
print("LassoIntercept: \n{}".format(lasso.intercept_))
print("LassoLambda: \n{}".format(lasso.alpha_))

#EN
print("ENCoef: \n{}".format(EN.coef_))
print("ENIntercept: \n{}".format(EN.intercept_))
print("ENLambda: \n{}".format(EN.alpha_))
print("ENL1ratio: \n{}".format(EN.l1_ratio_))

#BR
print("BRCoef: \n{}".format(BR.coef_))
print("BRIntercept: \n{}".format(BR.intercept_))
print("BRAlpha: \n{}".format(BR.alpha_))
print("BRLambda: \n{}".format(BR.lambda_))

#ARD
print("ARDCoef: \n{}".format(ARD.coef_))
print("ARDIntercept: \n{}".format(ARD.intercept_))
print("ARDAlpha: \n{}".format(ARD.alpha_))
print("ARDLambda: \n{}".format(ARD.lambda_))

####Score###
ridge_mse_train = mean_squared_error(y_train, ridge_pred_train)
ridge_mse_test = mean_squared_error(y_test, ridge_pred_test)
lasso_mse_train = mean_squared_error(y_train, lasso_pred_train)
lasso_mse_test = mean_squared_error(y_test, lasso_pred_test)
EN_mse_train = mean_squared_error(y_train, EN_pred_train)
EN_mse_test = mean_squared_error(y_test, EN_pred_test)
br_mse_train = mean_squared_error(y_train, BR_pred_train)
br_mse_test = mean_squared_error(y_test, BR_pred_test)
ard_mse_train = mean_squared_error(y_train, ARD_pred_train)
ard_mse_test = mean_squared_error(y_test, ARD_pred_test)

print("R2_Train_ridge: {:.3f}".format(ridge.score(scaler.transform(X_train), y_train)))
print("R2_Test_ridge: {:.3f}".format(ridge.score(scaler.transform(X_test), y_test)))
print("MSE_Train_ridge: {}".format(ridge_mse_train))
print("MSE_Test_ridge: {}".format(ridge_mse_test))

print("R2_Train_lasso: {:.3f}".format(lasso.score(scaler.transform(X_train), y_train)))
print("R2_Test_lasso: {:.3f}".format(lasso.score(scaler.transform(X_test), y_test)))
print("MSE_Train_lasso: {}".format(lasso_mse_train))
print("MSE_Test_lasso: {}".format(lasso_mse_test))

print("R2_Train_EN: {:.3f}".format(EN.score(scaler.transform(X_train), y_train)))
print("R2_Test_EN: {:.3f}".format(EN.score(scaler.transform(X_test), y_test)))
print("MSE_Train_EN: {}".format(EN_mse_train))
print("MSE_Test_EN: {}".format(EN_mse_test))

print("R2_Train_BR: {:.3f}".format(BR.score(scaler.transform(X_train), y_train)))
print("R2_Test_BR: {:.3f}".format(BR.score(scaler.transform(X_test), y_test)))
print("MSE_Train_BR: {}".format(br_mse_train))
print("MSE_Test_BR: {}".format(br_mse_test))

print("R2_Train_ARD: {:.3f}".format(ARD.score(scaler.transform(X_train), y_train)))
print("R2_Test_ARD: {:.3f}".format(ARD.score(scaler.transform(X_test), y_test)))
print("MSE_Train_ARD: {}".format(ard_mse_train))
print("MSE_Test_ARD: {}".format(ard_mse_test))

label = pf.get_feature_names(data.columns[1:])
labels = pd.Series(label)

coef_lasso = pd.Series(lasso.coef_)
coef_ridge = pd.Series(ridge.coef_)
coef_EN = pd.Series(EN.coef_)
coef_BR = pd.Series(BR.coef_)
coef_ARD = pd.Series(ARD.coef_)

inter_lasso = pd.Series(lasso.intercept_)
inter_ridge = pd.Series(ridge.intercept_)
inter_EN = pd.Series(EN.intercept_)
inter_BR = pd.Series(BR.intercept_)
inter_ARD = pd.Series(ARD.intercept_)

Lcoef = pd.concat([labels, coef_ridge, coef_lasso, coef_EN, coef_BR, coef_ARD,
                   inter_ridge, inter_lasso,  inter_EN, inter_BR, inter_ARD], axis = 1)
Lcoef.to_csv("CoxCoef_Quad_LooSprit.csv")

####予測値抽出####
obstest = pd.Series(y_test)
prerid = pd.Series(ridge_pred_test)
prelas = pd.Series(lasso_pred_test)
preEN = pd.Series(EN_pred_test)
preBR = pd.Series(BR_pred_test)
preBR_std = pd.Series(BR_std_test)
preARD = pd.Series(ARD_pred_test)
preARD_std = pd.Series(ARD_std_test)
prelist_test = pd.concat([obstest, prerid, prelas, preEN, 
                    preBR, preBR_std,
                    preARD, preARD_std], axis=1)
prelist_test.to_csv("CoxPred_Quad_LooSprit_test.csv")

obstest = pd.Series(y_train)
prerid = pd.Series(ridge_pred_train)
prelas = pd.Series(lasso_pred_train)
preEN = pd.Series(EN_pred_train)
preBR = pd.Series(BR_pred_train)
preBR_std = pd.Series(BR_std_train)
preARD = pd.Series(ARD_pred_train)
preARD_std = pd.Series(ARD_std_train)
prelist_train = pd.concat([obstest, prerid, prelas, preEN, 
                    preBR, preBR_std,
                    preARD, preARD_std], axis=1)
prelist_train.to_csv("CoxPred_Quad_LooSprit_train.csv")
