# Supplementary material for: Predictive water virology using regularized regression analyses for projecting virus inactivation efficiency in ozone disinfection
Source: Water Res X. 2021 Feb 12;11:100093. doi: 10.1016/j.wroa.2021.100093 (PMC7903012; doi:10.1016/j.wroa.2021.100093)
Supplement: Multimedia component 2 [file mmc2.xlsx]

## Sheet: Norovirus
LR	conc	k	t	Ct	pH	Temp	assay	WQ	inic	Strain	Experiment
0.388	0.08188	5.005	0.5	0.183441	7	20	0	0	4	MNV	1
0.228	0.00670434	5.005	1	0.198461	7	20	0	0	4	MNV	1
0.012	0.000548952	5.005	1.5	0.199691	7	20	0	0	4	MNV	1
0.094	4.49e-05	5.005	2	0.199791	7	20	0	0	4	MNV	1
0.49	0.08188	5.005	0.5	0.183441	7	20	0	0	4	MNV	1
0.98	0.00670434	5.005	1	0.198461	7	20	0	0	4	MNV	1
0.98	0.000548952	5.005	1.5	0.199691	7	20	0	0	4	MNV	1
0.99	4.49e-05	5.005	2	0.199791	7	20	0	0	4	MNV	1
1.27	0.08188	5.005	0.5	0.183441	7	20	1	0	4	MNV	1
1.73	0.00670434	5.005	1	0.198461	7	20	1	0	4	MNV	1
2.08	0.000548952	5.005	1.5	0.199691	7	20	1	0	4	MNV	1
2.12	4.49e-05	5.005	2	0.199791	7	20	1	0	4	MNV	1
0.207	0.0765738	5.139	0.5	0.17969	7	5	0	0	4	MNV	1
0.305	0.00586355	5.139	1	0.193449	7	5	0	0	4	MNV	1
0.23	0.000448994	5.139	1.5	0.194503	7	5	0	0	4	MNV	1
0.156	3.44e-05	5.139	2	0.194584	7	5	0	0	4	MNV	1
1.38	0.0765738	5.139	0.5	0.17969	7	5	0	0	4	MNV	1
1.35	0.00586355	5.139	1	0.193449	7	5	0	0	4	MNV	1
1.36	0.000448994	5.139	1.5	0.194503	7	5	0	0	4	MNV	1
1.77	3.44e-05	5.139	2	0.194584	7	5	0	0	4	MNV	1
1.91	0.0765738	5.139	0.5	0.17969	7	5	1	0	4	MNV	1
2.27	0.00586355	5.139	1	0.193449	7	5	1	0	4	MNV	1
2.59	0.000448994	5.139	1.5	0.194503	7	5	1	0	4	MNV	1
2.86	3.44e-05	5.139	2	0.194584	7	5	1	0	4	MNV	1
0.37	0.0536915	5.849	0.5	0.16179	5.6	20	0	0	4	MNV	1
0.37	0.00288278	5.849	1	0.170477	5.6	20	0	0	4	MNV	1
0.38	0.000154781	5.849	1.5	0.170943	5.6	20	0	0	4	MNV	1
0.36	8.31e-06	5.849	2	0.170968	5.6	20	0	0	4	MNV	1
2.01	0.0536915	5.849	0.5	0.16179	5.6	20	0	0	4	MNV	1
1.99	0.00288278	5.849	1	0.170477	5.6	20	0	0	4	MNV	1
2	0.000154781	5.849	1.5	0.170943	5.6	20	0	0	4	MNV	1
2	8.31e-06	5.849	2	0.170968	5.6	20	0	0	4	MNV	1
2.32	0.0536915	5.849	0.5	0.16179	5.6	20	1	0	4	MNV	1
2.41	0.00288278	5.849	1	0.170477	5.6	20	1	0	4	MNV	1
2.47	0.000154781	5.849	1.5	0.170943	5.6	20	1	0	4	MNV	1
2.39	8.31e-06	5.849	2	0.170968	5.6	20	1	0	4	MNV	1
0.266	0.0417106	6.354	0.5	0.150817	5.6	5	0	0	4	MNV	1
0.125	0.00173977	6.354	1	0.157107	5.6	5	0	0	4	MNV	1
0.328	7.26e-05	6.354	1.5	0.15737	5.6	5	0	0	4	MNV	1
0.281	3.03e-06	6.354	2	0.157381	5.6	5	0	0	4	MNV	1
1.984	0.0417106	6.354	0.5	0.150817	5.6	5	0	0	4	MNV	1
2.016	0.00173977	6.354	1	0.157107	5.6	5	0	0	4	MNV	1
2	7.26e-05	6.354	1.5	0.15737	5.6	5	0	0	4	MNV	1
1.984	3.03e-06	6.354	2	0.157381	5.6	5	0	0	4	MNV	1
2.56	0.0417106	6.354	0.5	0.150817	5.6	5	1	0	4	MNV	1
2.66	0.00173977	6.354	1	0.157107	5.6	5	1	0	4	MNV	1
2.77	7.26e-05	6.354	1.5	0.15737	5.6	5	1	0	4	MNV	1
2.98	3.03e-06	6.354	2	0.157381	5.6	5	1	0	4	MNV	1
1.1	5	0	2	10	7.4	17.1	1	0	7	MNV	2
0.2	5	0	2	10	7.4	17.1	0	0	7	MNV	2
1.39	5.18662	0.373	0.5	2.8509	7	20	1	1	7	Feline Calici	3
2.7	4.30416	0.373	1	5.21674	7	20	1	1	7	Feline Calici	3
6.79	0.968101	0.373	5	14.1606	7	20	1	1	7	Feline Calici	3
6.79	0.15	0.373	10	16.354	7	20	1	1	7	Feline Calici	3
2	5.18662	0.373	0.5	2.8509	7	20	1	1	6	MNV	3
3.89	4.30416	0.373	1	5.21674	7	20	1	1	6	MNV	3
4.69	0.968101	0.373	5	14.1606	7	20	1	1	6	MNV	3
5.31	0.15	0.373	10	16.354	7	20	1	1	6	MNV	3
2.7	10	0	15	150	7.4	14.7	0	1	4.46053	GII	4
2.7	15	0	15	225	7.4	14.7	0	1	4.46053	GII	4
2.89	0.37	0	0.17	0.0629	7	5	0	0	4.46053	9FIIa	5
3.27	0.37	0	0.5	0.185	7	5	0	0	4.46053	10FIIa	5
3.47	0.37	0	1	0.37	7	5	0	0	4.46053	11FIIa	5
4.3	0.37	0	5	1.85	7	5	0	0	4.46053	12FIIa	5
4.28	1	8.83	0.25	0.100796	7	5	1	0	5	Feline Calici	6
4.74	1	7.67	1.2	0.130365	7	5	1	0	5	Feline Calici	6
1.85	0.06	4.39	0.25	0.00910655	7	5	1	0	5	Feline Calici	6
2.77	0.06	1.28	5	0.0467971	7	5	1	0	5	Feline Calici	6

## Sheet: Rotavirus
LR	conc	t	pH	Temp	assay	WQ	inic	Strain	Experiment
0.026	0.18	10	7.2	20	1	1	5.5	1	1
1.41	0.25	10	7.2	20	1	1	5.5	1	1
0.336	0.25	10	7.2	20	1	1	5.5	0	1
0.645	0.32	10	7.2	20	1	1	5.5	0	1
5	0.5	20	8	16.5	1	1	6.51	0	2
5	1	20	8	16.5	1	1	6.51	0	2
5	0.5	20	8	24.5	1	1	6.51	0	2
5	1	20	8	24.5	1	1	6.51	0	2
5	0.5	20	8	14.6	1	1	6.51	0	2
5	1	20	8	14.6	1	1	6.51	0	2
5	0.5	20	7.3	14.6	1	1	6.51	0	2
5	1	20	7.3	14.6	1	1	6.51	0	2
2.58	0.1	0.16	6	4	1	0	7	0	3
4.97	0.1	0.5	6	4	1	0	7	0	3
3.26	0.17	0.16	6	4	1	0	7	0	3
4.97	0.17	0.3	6	4	1	0	7	0	3
4.97	0.25	0.16	6	4	1	0	7	0	3
0.944	0.07	0.17	7	4	1	0	7	0	3
0.296	0.07	0.33	7	4	1	0	7	0	3
1.22	0.07	0.5	7	4	1	0	7	0	3
2.27	0.07	0.64	7	4	1	0	7	0	3
2.43	0.07	0.99	7	4	1	0	7	0	3
2.97	0.07	1	7	4	1	0	7	0	3
2.51	0.12	0.17	7	4	1	0	7	0	3
2.6	0.12	0.5	7	4	1	0	7	0	3
3.53	0.12	0.76	7	4	1	0	7	0	3
5	0.18	0.25	7	4	1	0	7	0	3
5	0.25	0.17	7	4	1	0	7	0	3
0.67	0.05	0.17	8	4	1	0	7	0	3
0.99	0.05	0.33	8	4	1	0	7	0	3
0.55	0.05	0.57	8	4	1	0	7	0	3
1.19	0.05	0.77	8	4	1	0	7	0	3
0.37	0.05	1	8	4	1	0	7	0	3
0.98	0.11	0.17	8	4	1	0	7	0	3
1.29	0.11	0.33	8	4	1	0	7	0	3
2.09	0.11	0.5	8	4	1	0	7	0	3
1.74	0.11	0.74	8	4	1	0	7	0	3
1.81	0.11	1	8	4	1	0	7	0	3
1.69	0.15	0.17	8	4	1	0	7	0	3
3.44	0.15	0.33	8	4	1	0	7	0	3
2.83	0.15	0.5	8	4	1	0	7	0	3
3.19	0.15	0.74	8	4	1	0	7	0	3
3.01	0.15	1	8	4	1	0	7	0	3
5	0.3	0.17	8	4	1	0	7	0	3
2.31	0.05	0.17	8	4	1	0	7	1	3
5	0.05	0.33	8	4	1	0	7	1	3
5	0.1	0.17	8	4	1	0	7	1	3
3.83	0.1	0.23	9	4	1	0	7	1	3
4.94	0.1	0.42	9	4	1	0	7	1	3
5	0.2	0.17	9	4	1	0	7	1	3
0.33	0.2	15	7.2	15	1	1	5.5	1	4
0.65	0.3	15	7.2	15	1	1	5.5	1	4
0.44	0.4	5	7.2	15	1	1	5.5	1	4
4	0.4	15	7.2	15	1	1	5.5	1	4
4	0.5	5	7.2	15	1	1	5.5	1	4
0.05	0.26	5	7.2	15	1	1	5.5	1	4
0.118	0.26	15	7.2	15	1	1	5.5	1	4
0.3	0.26	5	7.2	15	1	1	5.5	0	4
1.96	0.26	15	7.2	15	1	1	5.5	0	4
0.138	0.26	5	7.2	15	1	1	5.5	1	4
0.195	0.26	15	7.2	15	1	1	5.5	1	4
0.355	0.26	5	7.2	15	1	1	5.5	0	4
1.14	0.26	10	7.2	15	1	1	5.5	0	4
1.47	0.26	15	7.2	15	1	1	5.5	0	4

## Sheet: Poliovirus
LR	conc	t	pH	Temp	assay	tcid	WQ	inic	Strain	Experiment
1.63	0.6	1	6.9	22	1	0	0	5.3	type 3, WM-3	1
1.64	0.6	2	6.9	22	1	0	0	5.3	type 3, WM-3	1
1.98	0.6	4	6.9	22	1	0	0	5.3	type 3, WM-3	1
3.6	1.29	1	6.9	22	1	0	0	3.9	type 3, WM-3	1
3.6	1.29	2	6.9	22	1	0	0	3.9	type 3, WM-3	1
3.6	1.29	4	6.9	22	1	0	0	3.9	type 3, WM-3	1
3.52	1.76	1	6.9	22	1	0	0	4	type 3, WM-3	1
3.52	1.76	2	6.9	22	1	0	0	4	type 3, WM-3	1
3.52	1.76	4	6.9	22	1	0	0	4	type 3, WM-3	1
1.45	0.245	0.1	7	24	1	0	0	5.37	type1, Mahoney	2
2.12	0.245	0.6	7	24	1	0	0	5.37	type1, Mahoney	2
2.53	0.245	1.2	7	24	1	0	0	5.37	type1, Mahoney	2
2.61	0.245	1.8	7	24	1	0	0	5.37	type1, Mahoney	2
1.74	0.325	0.1	7.4	15	1	0	1	5.37	type1, Mahoney	2
2.34	0.325	0.6	7.4	15	1	0	1	5.37	type1, Mahoney	2
2.24	0.325	1.2	7.4	15	1	0	1	5.37	type1, Mahoney	2
2.36	0.325	1.8	7.4	15	1	0	1	5.37	type1, Mahoney	2
1.02	0.8	0.17	7	5	1	0	1	8	Brunhlide	4
2.14	1.3	0.17	7	5	1	0	1	8	Brunhlide	4
2.64	1.9	0.17	7	5	1	0	1	8	Brunhlide	4
0.96	0.4	0.17	7	5	1	0	1	8	Brunhlide	4
2.42	0.8	0.17	7	5	1	0	1	8	Brunhlide	4
2.77	1.3	0.17	7	5	1	0	1	8	Brunhlide	4
2.99	1.9	0.17	7	5	1	0	1	8	Brunhlide	4
0.483961	0.05	2	7	20	1	0	0	3.80618	type1, LSc-1	5
5	0.05	10	7	20	1	0	0	3.80618	type1, LSc-1	5
0.09	0.18	10	7.2	20	1	1	1	5.5	LSc-2ab	6
0.51	0.2	10	7.2	20	1	1	1	5.5	LSc-2ab	6
1.08	0.26	10	7.2	20	1	1	1	5.5	LSc-2ab	6
2.41	0.3	10	7.2	20	1	1	1	5.5	LSc-2ab	6
0.18	0.2	2.5	4	20	1	1	1	5.5	LSc-2ab	6
0.55	0.2	5	4	20	1	1	1	5.5	LSc-2ab	6
2.31	0.2	10	4	20	1	1	1	5.5	LSc-2ab	6
0.127	0.2	2.5	7.2	20	1	1	1	5.5	LSc-2ab	6
0.34	0.2	5	7.2	20	1	1	1	5.5	LSc-2ab	6
0.59	0.2	10	7.2	20	1	1	1	5.5	LSc-2ab	6
0.08	0.2	2.5	9	20	1	1	1	5.5	LSc-2ab	6
0.28	0.2	5	9	20	1	1	1	5.5	LSc-2ab	6
0.54	0.2	10	9	20	1	1	1	5.5	LSc-2ab	6
0.2	0.2	2.5	7.2	5	1	1	1	5.5	LSc-2ab	6
0.27	0.2	5	7.2	5	1	1	1	5.5	LSc-2ab	6
0.33	0.2	10	7.2	5	1	1	1	5.5	LSc-2ab	6
0.09	0.2	2.5	7.2	10	1	1	1	5.5	LSc-2ab	6
0.4	0.2	5	7.2	10	1	1	1	5.5	LSc-2ab	6
0.54	0.2	10	7.2	10	1	1	1	5.5	LSc-2ab	6
0.139	0.2	2.5	7.2	20	1	1	1	5.5	LSc-2ab	6
0.34	0.2	5	7.2	20	1	1	1	5.5	LSc-2ab	6
0.6	0.2	10	7.2	20	1	1	1	5.5	LSc-2ab	6
0.136	0.2	2.5	7.2	20	1	1	1	5.5	LSc-2ab	6
0.341	0.2	5	7.2	20	1	1	1	5.5	LSc-2ab	6
0.598	0.2	10	7.2	20	1	1	1	5.5	LSc-2ab	6
0.1	0.2	2.5	7.2	20	1	1	1	5.5	LSc-2ab	6
0.317	0.2	5	7.2	20	1	1	1	5.5	LSc-2ab	6
0.363	0.2	10	7.2	20	1	1	1	5.5	LSc-2ab	6
0.01	0.2	2.5	7.2	20	1	1	1	5.5	LSc-2ab	6
0.242	0.2	5	7.2	20	1	1	1	5.5	LSc-2ab	6
0.296	0.2	10	7.2	20	1	1	1	5.5	LSc-2ab	6
0.04	0.2	2.5	7.2	20	1	1	1	5.5	LSc-2ab	6
0.19	0.2	5	7.2	20	1	1	1	5.5	LSc-2ab	6
0.26	0.2	10	7.2	20	1	1	1	5.5	LSc-2ab	6
0.28	0.26	5	7.2	15	1	1	1	5.5	Mahoney	7
0.6	0.26	10	7.2	15	1	1	1	5.5	Mahoney	7
0.67	0.26	15	7.2	15	1	1	1	5.5	Mahoney	7
1.35	0.12	0.15	7.2	20	1	1	0	6.27	Mahoney	8
1.59	0.12	0.5	7.2	20	1	1	0	6.27	Mahoney	8
2.19	0.12	1	7.2	20	1	1	0	6.27	Mahoney	8
2.31	0.12	1.5	7.2	20	1	1	0	6.27	Mahoney	8
2.51	0.12	2	7.2	20	1	1	0	6.27	Mahoney	8
0.41	0.1	0.16	7.2	20	1	1	0	6.27	Mahoney	9
1.7	0.1	0.5	7.2	20	1	1	0	6.27	Mahoney	9
1.6	0.1	1	7.2	20	1	1	0	6.27	Mahoney	9
1.92	0.1	2	7.2	20	1	1	0	6.27	Mahoney	9
1.57	0.12	0.32	7.2	20	1	1	0	6.27	Mahoney	9
1.88	0.12	0.5	7.2	20	1	1	0	6.27	Mahoney	9
2.2	0.12	1	7.2	20	1	1	0	6.27	Mahoney	9
2.43	0.12	1.5	7.2	20	1	1	0	6.27	Mahoney	9
2.54	0.12	2	7.2	20	1	1	0	6.27	Mahoney	9
1.43	0.15	0.15	7.2	20	1	1	0	6.27	Mahoney	9
2.01	0.15	0.5	7.2	20	1	1	0	6.27	Mahoney	9
2.4	0.15	1	7.2	20	1	1	0	6.27	Mahoney	9
2.7	0.15	1.5	7.2	20	1	1	0	6.27	Mahoney	9
2.8	0.15	2	7.2	20	1	1	0	6.27	Mahoney	9
2	0.21	0.15	7.2	20	1	1	0	6.27	Mahoney	9
2.4	0.21	0.5	7.2	20	1	1	0	6.27	Mahoney	9
2.6	0.21	1	7.2	20	1	1	0	6.27	Mahoney	9
2.87	0.21	1.5	7.2	20	1	1	0	6.27	Mahoney	9
3.05	0.21	2	7.2	20	1	1	0	6.27	Mahoney	9
0.7	0.15	0.15	7.2	5	1	1	0	6.27	Mahoney	9
1.27	0.15	0.5	7.2	5	1	1	0	6.27	Mahoney	9
1.77	0.15	1	7.2	5	1	1	0	6.27	Mahoney	9
2	0.15	1.5	7.2	5	1	1	0	6.27	Mahoney	9
1.04	0.15	0.15	7.2	10	1	1	0	6.27	Mahoney	9
1.77	0.15	0.5	7.2	10	1	1	0	6.27	Mahoney	9
2.04	0.15	1	7.2	10	1	1	0	6.27	Mahoney	9
2.34	0.15	1.5	7.2	10	1	1	0	6.27	Mahoney	9
1.4	0.15	0.15	7.2	20	1	1	0	6.27	Mahoney	9
2	0.15	0.5	7.2	20	1	1	0	6.27	Mahoney	9
2.4	0.15	1	7.2	20	1	1	0	6.27	Brunhilde	9
2.7	0.15	1.5	7.2	20	1	1	0	6.27	Brunhilde	9
2.78	0.15	2	7.2	20	1	1	0	6.27	Brunhilde	9
0.01	0.06	0.04	7.2	4	1	1	0	9.3	Brunhilde	10
0.024	0.06	0.05	7.2	4	1	1	0	9.3	Brunhilde	10
0.07	0.06	0.055	7.2	4	1	1	0	9.3	Brunhilde	10
0.09	0.06	0.063	7.2	4	1	1	0	9.3	Brunhilde	10
0.079	0.06	0.083	7.2	4	1	1	0	9.3	Brunhilde	10
0.17	0.06	0.126	7.2	4	1	1	0	9.3	Brunhilde	10
0.073	0.06	0.147	7.2	4	1	1	0	9.3	Brunhilde	10
0.21	0.06	0.162	7.2	4	1	1	0	9.3	Brunhilde	10
0.17	0.19	0.05	7.2	4	1	1	0	9.3	Brunhilde	10
0.17	0.19	0.06	7.2	4	1	1	0	9.3	Brunhilde	10
0.3	0.19	0.07	7.2	4	1	1	0	9.3	Brunhilde	10
0.27	0.19	0.08	7.2	4	1	1	0	9.3	Brunhilde	10
0.33	0.19	0.13	7.2	4	1	1	0	9.3	Brunhilde	10
0.33	0.19	0.15	7.2	4	1	1	0	9.3	Brunhilde	10
0.73	0.4	0.035	7.2	4	1	1	0	9.3	Brunhilde	10
0.85	0.4	0.048	7.2	4	1	1	0	9.3	Brunhilde	10
1.03	0.4	0.05	7.2	4	1	1	0	9.3	Brunhilde	10
1.06	0.4	0.055	7.2	4	1	1	0	9.3	Brunhilde	10
1.18	0.4	0.067	7.2	4	1	1	0	9.3	Brunhilde	10
1.21	0.4	0.08	7.2	4	1	1	0	9.3	Brunhilde	10
1.27	0.4	0.16	7.2	4	1	1	0	9.3	Brunhilde	10
1.69	1.24	0.041	7.2	4	1	1	0	9.3	Brunhilde	10
1.89	1.24	0.046	7.2	4	1	1	0	9.3	Brunhilde	10
1.99	1.24	0.051	7.2	4	1	1	0	9.3	Brunhilde	10
2.08	1.24	0.054	7.2	4	1	1	0	9.3	Brunhilde	10
2.24	1.24	0.061	7.2	4	1	1	0	9.3		10
2.31	1.24	0.082	7.2	4	1	1	0	9.3		10
2.21	1.24	0.15	7.2	4	1	1	0	9.3		10
0.8	0.51	0.25	7.2	20	1	1	0	6	Mahoney	11
1.01	0.51	0.5	7.2	20	1	1	0	6	Mahoney	11
1.11	0.51	1	7.2	20	1	1	0	6	Mahoney	11
1.18	0.51	1.5	7.2	20	1	1	0	6	Mahoney	11
1.2	0.51	2	7.2	20	1	1	0	6	Mahoney	11
1.52288	0.015	0.17	7	20	1	1	0	4.15	Type1, Sabine	12
2.30103	0.015	0.33	7	20	1	1	0	4.15	Type1, Sabine	12
2.69897	0.015	0.5	7	20	1	1	0	4.15	Type1, Sabine	12
3.39794	4.06	0.17	7	20	1	1	0	6.2	Type1, Sabine	12
3.52288	4.06	0.33	7	20	1	1	0	6.2	Type1, Sabine	12
5	4.06	0.5	7	20	1	1	0	6.2	Type1, Sabine	12
2.39794	3.91	0.17	7	20	1	1	0	6.3	Type1, Sabine	12
4.52288	3.91	0.33	7	20	1	1	0	6.3	Type1, Sabine	12
5	3.91	0.5	7	20	1	1	0	6.3	Type1, Sabine	12
2.39794	3.75	0.17	7	20	1	1	0	5.4	Type1, Sabine	12
2.69897	3.75	0.33	7	20	1	1	0	5.4	Type1, Sabine	12
2.69897	3.75	0.5	7	20	1	1	0	5.4	Type1, Sabine	12
2.39794	2.84	0.17	7	20	1	1	0	5.9	Type1, Sabine	12
2.69897	2.84	0.33	7	20	1	1	0	5.9	Type1, Sabine	12
2.52288	2.84	0.5	7	20	1	1	0	5.9	Type1, Sabine	12
2.09691	2.74	0.17	7	20	1	1	0	6.15	Type1, Sabine	12
2.30103	2.74	0.33	7	20	1	1	0	6.15	Type1, Sabine	12
2.52288	2.74	0.5	7	20	1	1	0	6.15	Type1, Sabine	12
3.09691	2.3	0.17	7	20	1	1	0	5.41	Type1, Sabine	12
4.39794	2.3	0.33	7	20	1	1	0	5.41	Type1, Sabine	12
5	2.3	0.5	7	20	1	1	0	5.41	Type1, Sabine	12
1.52288	1.3	0.17	7	20	1	1	0	6.81	Type1, Sabine	12
1.30103	1.3	0.33	7	20	1	1	0	6.81	Type1, Sabine	12
2.1549	1.3	0.5	7	20	1	1	0	6.81	Type1, Sabine	12
1.69897	0.65	0.17	7	20	1	1	0	5.71	Type1, Sabine	12
1.69897	0.65	0.33	7	20	1	1	0	5.71	Type1, Sabine	12
2.1549	0.65	0.5	7	20	1	1	0	5.71	Type1, Sabine	12
5	1.56	1	7	20	1	1	0	5.08	Type1, Sabine	12
3.30103	1.56	2	7	20	1	1	0	5.08	Type1, Sabine	12
3.69897	0.55	15	7	20	1	1	0	5.08	Type1, Sabine	12
4.52288	0.1	60	7	20	1	1	0	5.08	Type1, Sabine	12
2.39794	0.86	1	7	20	1	1	0	5.18	Type1, Sabine	12
2	0.76	2	7	20	1	1	0	5.18	Type1, Sabine	12
2.52288	0.34	15	7	20	1	1	0	5.18	Type1, Sabine	12
2.1549	0.11	60	7	20	1	1	0	5.18	Type1, Sabine	12
2	0.17	75	7	20	1	1	0	5.18	Type1, Sabine	12
4.6	0.37	0.15	7	5	1	1	0	6.27		13
1.97	0.37	0.15	7	5	0	0	0	6.27		13
2.92	0.37	1	7	5	0	0	0	6.27		13
4.22	0.37	5	7	5	0	0	0	6.27		13
2.95	0.37	0.15	7	5	0	0	0	6.27		13
4.04	0.37	1	7	5	0	0	0	6.27		13
4.71	0.37	5	7	5	0	0	0	6.27		13

## Sheet: Coxsackievirus
LR	Ct	pH	Temp	Assay	WQ	inic	Strain	Experiment
3.18	0.45	7.2	20	1	1	5.5	0	1
1.07	0.9	7.2	20	1	1	5.5	0	1
1.79	1.8	7.2	20	1	1	5.5	0	1
1.14	0.625	7.2	20	1	1	5.5	0	1
1.85	1.25	7.2	20	1	1	5.5	0	1
3.15	2.5	7.2	20	1	1	5.5	0	1
2.37	0.8	7.2	20	1	1	5.5	0	1
3.17	1.6	7.2	20	1	1	5.5	0	1
3.96	3.2	7.2	20	1	1	5.5	0	1
4	1	7.2	20	1	1	5.5	0	1
0.81	1.3	7.2	15	1	1	5.5	0	2
1.83	2.6	7.2	15	1	1	5.5	0	2
3.25	3.9	7.2	15	1	1	5.5	0	2
0.02743	6.86e-06	6.5	22	1	0	5	0	3
0.08023	0.00018144	6.5	22	1	0	5	0	3
0.2586	0.00011688	6.5	22	1	0	5	0	3
0.1798	0.0002696	6.5	22	1	0	5	0	3
0.3095	0.00040096	6.5	22	1	0	5	0	3
0.07504	0.00042216	6.5	22	1	0	5	0	3
0.2566	0.00059744	6.5	22	1	0	5	0	3
0.5959	0.00042368	6.5	22	1	0	5	0	3
0.3079	0.00079416	6.5	22	1	0	5	0	3
0.3073	0.0009472	6.5	22	1	0	5	0	3
0.4113	0.0009912	6.5	22	1	0	5	0	3
0.8279	0.000992	6.5	22	1	0	5	0	3
0.5409	0.001144	6.5	22	1	0	5	0	3
0.7752	0.0011448	6.5	22	1	0	5	0	3
1.01	0.0011672	6.5	22	1	0	5	0	3
1.295	0.0013648	6.5	22	1	0	5	0	3
0.5917	0.0014504	6.5	22	1	0	5	0	3
0.7991	0.0016912	6.5	22	1	0	5	0	3
0.5358	0.0023896	6.5	22	1	0	5	0	3
0.2482	0.0026728	6.5	22	1	0	5	0	3
0.7949	0.0027176	6.5	22	1	0	5	0	3
0.001712	1.5344e-05	6.5	22	1	0	5	0	3
0.106	0.00032296	6.5	22	1	0	5	0	3
0.5448	0.0004756	6.5	22	1	0	5	0	3
0.3906	0.000586	6.5	22	1	0	5	0	3
0.3659	0.0008504	6.5	22	1	0	5	0	3
0.5731	0.0011136	6.5	22	1	0	5	0	3
0.702	0.0011128	6.5	22	1	0	5	0	3
0.3936	0.0013336	6.5	22	1	0	5	0	3
0.3443	0.001884	6.5	22	1	0	5	0	3
0.9889	0.0019696	6.5	22	1	0	5	0	3
1.169	0.0019256	6.5	22	1	0	5	0	3
1.3	0.0023208	6.5	22	1	0	5	0	3
3.026	0.002228	6.5	22	1	0	5	0	3
4.469	0.0021136	6.5	22	1	0	5	0	3
4.547	0.0022456	6.5	22	1	0	5	0	3
4.881	0.0021344	6.5	22	1	0	5	0	3
4.832	0.002728	6.5	22	1	0	5	0	3
0.001339	0	6.5	22	1	0	5	0	3
0.8055	0.00025408	6.5	22	1	0	5	0	3
0.6766	0.00040784	6.5	22	1	0	5	0	3
0.3917	0.00043064	6.5	22	1	0	5	0	3
0.237	0.0006064	6.5	22	1	0	5	0	3
0.4189	0.00073736	6.5	22	1	0	5	0	3
0.08269	0.000892	6.5	22	1	0	5	0	3
0.7567	0.0009992	6.5	22	1	0	5	0	3
0.9899	0.0010208	6.5	22	1	0	5	0	3
1.094	0.001108	6.5	22	1	0	5	0	3
0.835	0.0011304	6.5	22	1	0	5	0	3
0.6025	0.0013064	6.5	22	1	0	5	0	3
1.458	0.001348	6.5	22	1	0	5	0	3
0.9666	0.001656	6.5	22	1	0	5	0	3
0.9671	0.0017656	6.5	22	1	0	5	0	3
0.9946	0.0021824	6.5	22	1	0	5	0	3
0.9716	0.002884	6.5	22	1	0	5	0	3
1.595	0.0032768	6.5	22	1	0	5	0	3
1.964	0.0048976	6.5	22	1	0	5	0	3
2	0.00533	7	20	0	0	3.96	1	4
2.52288	0.0106533	7	20	0	0	3.96	1	4
3	0.0212801	7	20	0	0	3.96	1	4
1.52288	0.0019995	7	20	0	0	3.96	1	4
2.09691	0.003998	7	20	0	0	3.96	1	4
2.69897	0.007992	7	20	0	0	3.96	1	4
2.52288	0.603383	7	20	0	0	4.38	1	4
3.69897	0.955884	7	20	0	0	4.38	1	4
3.39794	0.603383	7	20	0	0	4.38	1	4
3.09691	0.560106	7	20	0	0	5.11	1	4
3.69897	1.02329	7	20	0	0	5.11	1	4
3.69897	1.72308	7	20	0	0	5.11	1	4
2.22185	0.533868	7	20	0	0	4.99	1	4
3.04576	0.956986	7	20	0	0	4.99	1	4
3.52288	1.5581	7	20	0	0	4.99	1	4
2.52288	0.435165	7	20	0	0	5.57	1	4
3.1549	0.764879	7	20	0	0	5.57	1	4
3.69897	1.20398	7	20	0	0	5.57	1	4
2.69897	0.323099	7	20	0	0	5.57	1	4
3.69897	0.567904	7	20	0	0	5.57	1	4
3.69897	0.893921	7	20	0	0	5.57	1	4
2	0.560106	7	20	0	0	5.48	1	4
2.52288	1.02329	7	20	0	0	5.48	1	4
3	1.72308	7	20	0	0	5.48	1	4
2.22185	0.518153	7	20	0	0	6.04	1	4
2.69897	0.903935	7	20	0	0	6.04	1	4
2.52288	1.40501	7	20	0	0	6.04	1	4
1.39794	0.433613	7	20	0	0	5.28	1	4
1.09691	0.759695	7	20	0	0	5.28	1	4
2.69897	1.18932	7	20	0	0	5.28	1	4
